# Supplementary material for: Enhanced recurrent attention-deep Q learning with optimal node constrains and effective penalty based model for data transmission scheduling on wireless sensor networks
Source: PeerJ Comput Sci. 2025 Jun 25;11:e2950. doi: 10.7717/peerj-cs.2950 (PMC12453636; doi:10.7717/peerj-cs.2950)
Supplement: Supplemental Information 1 [file peerj-cs-11-2950-s001.py]

import random
import wsnsimpy.wsnsimpy_tk as wsp
import numpy as np
import math
import tensorflow as tf
bs = 1


from keras import backend as K 
from keras.utils import to_categorical
###########################################################
class MyNode(wsp.Node):
    tx_range = 100

    ##################
    def init(self):
        super().init()
        self.recv = False

    ##################
    def run(self):
        # if self.id == SOURCE:
        #     self.scene.nodecolor(self.id,0,0,0)
        #     self.recv = True
        #     yield self.timeout(2)
        #     self.broadcast()
        # else:
            self.scene.nodecolor(self.id,.7,.7,.7)

    ##################
    def broadcast(self):
        self.scene.nodewidth(self.id, 3)
        self.log(f"Broadcast message")
        self.send(wsp.BROADCAST_ADDR)

    ##################
    def on_receive(self, sender, **kwargs):
        self.log(f"Receive message from {sender}")
        if self.recv:
            self.log(f"Message seen; reject")
            return
        self.log(f"New message; prepare to rebroadcast")
        self.recv = True
        self.scene.nodecolor(self.id,1,0,0)
        yield self.timeout(random.uniform(0.5,1.0))
        self.broadcast()
        
###########################################################
sim = wsp.Simulator(
        until=5,
        timescale=1,
        visual=True,
        terrain_size=(700,700),
        title="DATTQN Demo")

nodes =[]
totnodes =25 
for x in range(5):
    for y in range(5):
        px = 50 + x*60 + random.uniform(-20,20)
        py = 50 + y*60 + random.uniform(-20,20)
        node = sim.add_node(MyNode, (px,py))
        node.tx_range = 75
        node.logging = True
        nodes.append(node)
      
def distance(pos1,pos2):
    return ((pos1[0]-pos2[0])**2 + (pos1[1]-pos2[1])**2)**0.5


tottimeslot = 100
def intersection(lst1, lst2):
    lst3 = [value for value in lst1 if value in lst2]
    return lst3
slotforlearning = np.random.randint(low=0, high=2, size=(tottimeslot ,totnodes,1 ))
Xdata1 = np.zeros([tottimeslot,totnodes, 3 ])
Xdata2 = np.zeros([tottimeslot,totnodes, 3 ])
Xdata3 = np.zeros([tottimeslot,totnodes, 2 ])
Ydata = slotforlearning
Ydata = to_categorical(Ydata, dtype = "int")
for ti in range(tottimeslot):
    nodedeg= np.zeros([totnodes,1])
    nodedegeng= np.zeros([totnodes,1])
    nodehbs= np.zeros([totnodes,1])
    nodetimep= np.zeros([totnodes,1])
    nodebalcov= np.zeros([totnodes,1])
    nodejkcs = np.zeros([totnodes,1])
    nodeus = np.zeros([totnodes,1])
    nodemus = np.zeros([totnodes,1])
    
    px= 0.2
    nodeus = np.zeros([totnodes,1])
    nodewmissus = np.zeros([totnodes,1])
    
    nodejlcvs = np.zeros([totnodes,1])
    
    nodetbsscore = np.zeros([totnodes,1])
    basenode = nodes[bs]
    for i in range(totnodes):
        currentnode =nodes[i]
        neighborsi=currentnode.neighbors
        nodedeg[i]=len(neighborsi)
        nodedegeng[i]= nodedeg[i] * px
        nodehbs[i]= math.ceil(distance( currentnode.pos,basenode.pos)/currentnode.tx_range)
        
        print("neighbors  of node  "  +  str(currentnode.id))
    
        
        avgdist = 0.0
        jlcvssum= 0.0
        towbasc =0.0
        cndist = distance( currentnode.pos,basenode.pos)
        for negi in range(len(neighborsi)):
            print(neighborsi[negi].id)
            avgdist = avgdist +  distance( currentnode.pos,neighborsi[negi].pos)  
            if  len(intersection(neighborsi,neighborsi[negi].neighbors))>0:
                jlcvssum =  jlcvssum  + (1.0/ len(intersection(neighborsi,neighborsi[negi].neighbors)))
            
            if ( distance( currentnode.pos,basenode.pos) >  distance( neighborsi[negi].pos,basenode.pos)):
                towbasc = towbasc + 1
            
        if (len(neighborsi) >0 ):
            nodebalcov[i]= avgdist/len(neighborsi)
             
            nodejlcvs[i] = jlcvssum/len(neighborsi)
            nodetbsscore[i] = towbasc/len(neighborsi)
        else:
            nodebalcov[i]=0
            nodejlcvs[i] = 0
            nodetbsscore[i] = 0
        nodeus[i]=nodehbs[i]/(ti+1)  #currentnode.now
        nodetimep[i] = (ti+1) # currentnode.now
        Xdata1[ti,i,0] = nodehbs[i]
        Xdata1[ti,i,1] = nodetimep[i]
        Xdata1[ti,i,2] = nodeus[i]
        Xdata2[ti,i,0] = nodedeg[i]
        Xdata2[ti,i,1] = nodedegeng[i]
        Xdata2[ti,i,2] = nodebalcov[i]
        Xdata3[ti,i,0] = nodejlcvs[i]
        Xdata3[ti,i,1] = nodetbsscore[i]
        if (np.random.randint(0,9) > 5):
            cxv = currentnode.pos[0]
            cyv = currentnode.pos[1]
            minpr = np.random.randint(0,4)
            maxpr = np.random.randint(5,15)
            minnr1 = np.random.randint(-12,-9)
            minnr2 = np.random.randint(-9,-1)
            px =cxv + random.uniform(-20,20)
            py =cyv + random.uniform(-20,20)
            if (np.random.randint(0,9) > 5):
               cxv = cxv  + random.uniform(minpr,maxpr)
               cyv = cyv  + random.uniform(minnr1,minpr)
            else:
               cxv = cxv  + random.uniform(minnr2,minpr)
               cyv = cyv  + random.uniform(minpr,maxpr) 
            currentnode.move(px,py)
        

sim.run()         
from keras.models import Model
from keras.layers import LSTM, Input,Embedding, Dense, TimeDistributed, Dropout, Conv1D
from keras.layers import Bidirectional, concatenate, SpatialDropout1D, GlobalMaxPooling1D        
from keras.models import Sequential, Model, load_model
from keras.layers import Dense, Dropout, Input, Add, Subtract, Activation, BatchNormalization, LSTM
from keras.optimizers import RMSprop
from keras.initializers import glorot_normal    

from keras.layers import Permute 
import keras   
import numpy as np

from  keras.callbacks import EarlyStopping
import keras.backend as K
from keras.engine.topology import Layer
from keras import initializers, regularizers, constraints
# element wise  multiplication function
def dot_product(x, kernel):
     
        if K.backend() == 'tensorflow':
            return K.squeeze(K.dot(x, K.expand_dims(kernel)), axis=-1)
        else:
            return K.dot(x, kernel)
        
class AttentionWithContext(Layer):
   
    def __init__(self,
             W_regularizer=None, u_regularizer=None, b_regularizer=None,
             W_constraint=None, u_constraint=None, b_constraint=None,
             bias=True, **kwargs):
        self.supports_masking = True
            # weight bias u variable initialization with glorot_uniform it may be zero uniform one
        self.init = initializers.get('glorot_uniform')

        self.W_regularizer = regularizers.get(W_regularizer)
        self.u_regularizer = regularizers.get(u_regularizer)
        self.b_regularizer = regularizers.get(b_regularizer)
    
        self.W_constraint = constraints.get(W_constraint)
        self.u_constraint = constraints.get(u_constraint)
        self.b_constraint = constraints.get(b_constraint)
    
        self.bias = bias
        super(AttentionWithContext, self).__init__(**kwargs)
        
        def build(self, input_shape):
            assert len(input_shape) == 3
            #glorot_uniform based weight generation with the size of the input last dimension
            self.W = self.add_weight((input_shape[-1], input_shape[-1],),
                                 initializer=self.init,
                                 name='{}_W'.format(self.name),
                                 regularizer=self.W_regularizer,
                                 constraint=self.W_constraint)
            if self.bias:
                self.b = self.add_weight((input_shape[-1],),
                                     initializer='zero',
                                     name='{}_b'.format(self.name),
                                     regularizer=self.b_regularizer,
                                     constraint=self.b_constraint)

            self.u = self.add_weight((input_shape[-1],),
                                 initializer=self.init,
                                 name='{}_u'.format(self.name),
                                 regularizer=self.u_regularizer,
                                 constraint=self.u_constraint)

            super(AttentionWithContext, self).build(input_shape)

        def compute_mask(self, input, input_mask=None):
            # do not pass the mask to the next layers
            return None

        def call(self, x, mask=None):
            # weight and hidden multiplication in eq 8
            uit = dot_product(x, self.W)

            if self.bias:
                uit += self.b # added with bias in equ 8

            uit = K.tanh(uit)  # equation 8 using activation function tanh
            ait = dot_product(uit, self.u)  # equation 9 multiplication of uit  and u

            a = K.exp(ait) # finding exponent of ait  as in equation 9

            # apply mask after the exp. will be re-normalized next
            if mask is not None:
                # Cast the mask to floatX to avoid float64 upcasting in theano
                a *= K.cast(mask, K.floatx())

            # in some cases especially in the early stages of training the sum may be almost zero
            # and this results in NaN's. A workaround is to add a very small positive number ε to the sum.
            # a /= K.cast(K.sum(a, axis=1, keepdims=True), K.floatx())
            a /= K.cast(K.sum(a, axis=1, keepdims=True) + K.epsilon(), K.floatx())  # equation 9 each attention co-efficients divided by summation of all attention coefficient 

            a = K.expand_dims(a)
            weighted_input = x * a  # equation 10 multiplication attention co-efficent into hidden state
            return K.sum(weighted_input, axis=1) # equation 10 summation

        def compute_output_shape(self, input_shape):
            return input_shape[0], input_shape[-1] 
        
        

from keras.layers import AveragePooling1D
def build_prop_model( ):
 
    n_actions = 2
    batchsize = 25
    inputs1 = Input(shape=(25,3))
    bilstm1 = Bidirectional(LSTM(128, activation="relu", kernel_initializer=glorot_normal(seed=247),return_sequences=True))(inputs1) #h1
    att1 = Permute(dims=( 2,1))(AttentionWithContext()(bilstm1))
 
    #======
    pool1 = Permute(dims=( 2,1))(AveragePooling1D(pool_size=2)(att1)) #(?, 9, 64)
    
 
    #======


    inputs2 = Input(shape=(25,3))
    bilstm2 = Bidirectional(LSTM(128, activation="relu", kernel_initializer=glorot_normal(seed=247),return_sequences=True))(inputs2) #h1
    att2 = Permute(dims=( 2,1))(AttentionWithContext()(bilstm2))
     
    model = Model(inputs=[inputs1, inputs2, inputs3],  outputs=outputs)
    model.compile(loss="mse", optimizer=RMSprop(lr=0.001))
    return model        
from sklearn.model_selection import train_test_split  
traindatl= math.ceil(tottimeslot*0.6)       
# Xtrain1, Xtest1, Ytrain1, Ytest1 = train_test_split(Xdata1[0:traindatl,:,:], Ydata[0:traindatl,:,:], test_size=0.1, random_state=2018)  
# Xtrain2, Xtest2,   = train_test_split(Xdata2[0:traindatl,:,:],   test_size=0.1, random_state=2018) 
Xtrain1 = Xdata1[0:traindatl,:,:]
Ytrain = Ydata[0:traindatl,:,:]  
Xtrain2  =  Xdata2[0:traindatl,:,:] 
Xtrain3  =  Xdata3[0:traindatl,:,:] 
Xtest1 = Xdata1[ traindatl:,:,:]
Xtest2 = Xdata2[ traindatl:,:,:]
Xtest3 = Xdata2[ traindatl:,:,:]
Ytest = Ydata[ traindatl:,:,:] 
model=build_prop_model()
model.summary()

history = model.fit([Xtrain1,
                     Xtrain2,Xtrain3],
                    Ytrain ,
                    batch_size=25, epochs=3 , verbose=1)


pred=model.predict([Xtrain1, Xtrain2,Xtrain3 ])

model_json = model.to_json()
with open("model_weight_attgn.json", "w") as json_file:
    json_file.write(model_json)
# serialize weights to HDF5
model.save_weights("model_weight_attgn.h5")
print("Saved model to disk")
predv =  np.argmax( pred, axis=-1)
beforeqpredv = predv
truev =  np.argmax(Ytrain, axis=-1)
maxiter = 5
for j in range(maxiter):
    lpreward = []
    lnreward = []
    lfreward = []
    for i in range(predv.shape[0]):
        nodeschp = predv[i,:]
        nodescha = truev[i,:]
        Xdata1sub = Xdata1[i,:,:]
        Xdata2sub = Xdata1[i,:,:]
        
        rewardhiti = Xdata1sub[:,2]
        rewardnodedegeng=Xdata2sub[:,1]
        rewardnodelcov = Xdata2sub[:,2]
        
        selind = np.where(nodeschp == 1)
        #preward  estimation 
        lpreward.append(preward)
        
        nonselind = np.where(nodeschp == 0)
        #hwmus
        #new reward estimation where freward is the difference between new and previous reward
        if (freward < 0):
           predv[i,:] = np.random.randint(low=0, high=2, size=(1,totnodes  ))
           print("Q state updating in "  + str(i))
    
refinedYtrain =  to_categorical(predv, dtype = "int") 


history = model.fit([Xtrain1,
                     Xtrain2,Xtrain3],
                    refinedYtrain ,
                    batch_size=25, epochs=3 , verbose=1)
model_json = model.to_json()
with open("refmodel_weight_attgn.json", "w") as json_file:
    json_file.write(model_json)
# serialize weights to HDF5
model.save_weights("refmodel_weight_attgn.h5")
print("Saved model to disk")
